# Supplementary material for: A Study on the Separation of Nitric Acid and Acetic Acid from Simulated Reprocessing Waste by TBP Extraction
Source: Molecules. 2025 Apr 17;30(8):1814. doi: 10.3390/molecules30081814 (PMC12029649; doi:10.3390/molecules30081814)
Supplement: Supplementary file 1 [file molecules-30-01814-s001.zip]

Archive with 1 entries (1 files):
- molecules-3511564-supplementary.pdf
